# Supplementary material for: CEO narcissism and its influence on innovation capabilities of micro, small, and medium-sized enterprises: An empirical study in the Colombian context
Source: PLoS One. 2026 May 11;21(5):e0341491. doi: 10.1371/journal.pone.0341491 (PMC13160318; doi:10.1371/journal.pone.0341491)
Supplement: S1 File — Negative.csv, which shows, for each question of the NPI questionnaire, whether it is negative (and therefore should be inverted) or not Narcissism and Innovation Capabilities Source Code.R, which contains the source code in R (version 4.3.0 (2023-04-21 ucrt)) used to conduct the analysis methods version 4.3.0 (2023-04-21 ucrt). (ZIP) [file pone.0341491.s001.zip]

Archive with 4 entries (4 files):
- Inn_Data.csv
- Narcissism and Innovation Capabilities Source Code.R
- Negative.csv
- npi40_responses.csv
