# Supplementary material for: CEO narcissism and its influence on innovation capabilities of micro, small, and medium-sized enterprises: An empirical study in the Colombian context
Source: PLoS One. 2026 May 11;21(5):e0341491. doi: 10.1371/journal.pone.0341491 (PMC13160318; doi:10.1371/journal.pone.0341491)
Supplement: S1 File — Negative.csv, which shows, for each question of the NPI questionnaire, whether it is negative (and therefore should be inverted) or not Narcissism and Innovation Capabilities Source Code.R, which contains the source code in R (version 4.3.0 (2023-04-21 ucrt)) used to conduct the analysis methods version 4.3.0 (2023-04-21 ucrt). (ZIP) [file pone.0341491.s001.zip › Inn_Data.csv]

Enterprise	ID	INF01	INF02	INF03	INF04	INF05	Prod1	Cult1	Prod3	Prod4	Prod5	Res9	Proc2	Proc3	Res8	Org1	Org2	Org3	Cult2	Mark1	Mark2	Mark3	Mark4	Res7	Res6	Res4	Cult3	Cult4	Cult5	Res5	Res2	Res3	Res1	INF06
E1	1	Caucasia	CEO		Mechanics	None	4	2	2	4	3	4	4	4	4	4	4	4	4	4	4	4	4	4	5	4	4	4	4	4	4	4	3	Microenterprise
E2	2	Montería	Owner		Commerce	None	5	3	5	5	5	3	5	3	5	5	3	4	5	5	5	5	5	5	5	5	5	5	5	5	3	3	3	Small enterprise
E3	5	Purísima	Manager		Agricultural / Agro-industrial	Productive Colombia, Futuriza, Partnerships for Innovation	5	5	5	5	5	5	5	5	5	5	5	5	5	4	5	5	5	5	5	5	5	5	5	5	5	5	4	Medium enterprise
E4	6	Cereté	Owner		Commerce	None	4	3	3	4	4	3	4	3	4	4	3	3	3	4	3	3	4	4	4	4	3	3	3	3	4	4	3	Microenterprise
E5	7	Montería	Owner		Commerce	None	4	4	4	3	4	4	4	4	4	4	4	4	5	4	5	4	3	4	4	4	4	4	4	4	4	3	4	Small enterprise
E6	10	San Pelayo	Manager		Commerce	None	5	2	5	5	2	3	4	3	3	3	3	4	4	5	4	4	5	4	4	4	3	3	4	4	2	4	3	Microenterprise
E7	12	Montería	Owner		Commerce	None	5	5	3	4	4	5	5	5	5	5	2	3	3	5	3	5	5	5	5	5	5	3	5	3	3	3	3	Microenterprise
E8	13	Bogotá	CEO		Information and communications technologies (ICT)	None	5	5	5	5	5	2	5	5	5	5	5	5	5	5	5	5	5	5	5	5	5	5	5	5	5	5	5	Small enterprise
E9	14	Montería	CEO		Food	None	5	4	2	3	4	5	4	5	4	2	2	3	2	5	5	2	4	3	3	3	3	4	4	2	2	3	2	Microenterprise
E10	17	Montería	Manager, Legal representative		Manufacturing	None	5	5	5	5	5	5	5	5	5	5	5	3	5	3	5	5	5	5	5	5	5	5	5	4	5	4	4	Medium enterprise
E11	18	Montería	CEO		Service sector	None	5	4	5	4	4	4	4	5	4	5	3	3	3	3	3	3	3	3	4	3	3	4	3	4	3	3	3	Small enterprise
E12	20	Moñitos, Córdoba	Owner		Commerce	None	3	4	3	4	5	4	5	5	4	4	4	3	3	4	4	3	5	5	4	4	5	3	4	4	2	4	3	Microenterprise
E13	21	Cerete	Owner		Commerce	None	4	3	4	2	3	4	4	3	4	3	4	3	2	4	3	3	4	3	3	4	1	1	4	3	2	1	1	Microenterprise
E14	22	Barranquilla	CEO, Owner, Legal representative		Service sector	None	5	5	5	5	5	5	5	5	5	5	5	5	4	5	5	5	5	5	5	5	5	5	5	5	5	5	5	Microenterprise
E15	23	Montería	Owner		Commerce	None	4	5	4	4	5	4	3	4	3	4	5	3	3	4	4	4	4	4	5	5	5	3	5	5	4	4	3	Small enterprise
E16	24	Montería	Owner		Commerce	None	4	4	3	4	5	3	5	5	5	4	3	3	3	5	5	5	5	5	5	5	4	4	4	4	3	3	3	Small enterprise
E17	26	Montería	Owner		Transportation and logistics	None	4	4	5	5	3	4	5	4	5	4	5	4	5	4	5	4	5	5	4	3	3	4	5	4	3	3	4	Microenterprise
E18	28	Medellín	Owner		Commerce	None	5	5	4	4	3	4	4	4	4	5	4	4	4	3	4	3	3	4	4	4	4	2	4	4	3	4	4	Small enterprise
E19	29	Montería	Legal representative		Construction	None	4	1	2	4	3	3	3	3	3	5	5	3	2	2	2	4	4	4	4	4	5	5	5	5	5	3	3	Microenterprise
E20	32	Montería	CEO, Owner		Commerce	None	4	4	5	4	3	3	5	4	3	4	4	5	4	4	3	5	3	4	4	3	3	4	4	5	4	3	3	Microenterprise
E21	33	Puerto Escondido	Owner		Agricultural / Agro-industrial	None	3	2	3	2	3	2	4	3	3	2	3	2	1	2	3	1	3	2	4	2	2	2	2	4	2	2	2	Microenterprise
E22	35	Montería	CEO	Yes	Service sector	ALDEA	4	3	4	2	5	4	5	5	4	4	3	3	3	4	5	3	5	4	4	4	4	3	4	4	3	5	4	Microenterprise
E23	36	Montería	Owner		Food	None	5	5	5	5	5	5	5	5	5	5	5	5	5	4	5	5	5	5	5	5	5	5	5	5	5	5	5	Microenterprise
E24	39	Montería	CEO, Owner, Manager, Legal representative		Food	None	4	5	4	4	5	5	5	5	5	4	3	4	4	5	3	4	5	5	5	5	4	5	4	4	4	3	3	Small enterprise
E25	40	Montería	Manager		Commerce	None	5	3	3	3	4	3	5	5	4	4	3	4	3	3	3	2	3	4	5	5	5	4	5	3	4	4	4	Small enterprise
E26	41	Tierralta	CEO, Owner		Commerce	None	3	1	1	5	4	1	5	1	5	4	1	1	4	1	4	3	5	5	5	4	4	1	5	5	1	3	2	Microenterprise
E27	42	Lorica	Owner		Commerce	None	5	4	4	3	4	4	5	3	4	2	2	4	3	4	3	4	3	4	3	1	4	3	2	3	2	2	2	Microenterprise
E28	43	Montería	Owner		Fast food	None	3	5	4	4	4	3	5	5	5	5	3	3	5	4	5	5	5	5	5	4	4	4	5	5	4	4	4	Microenterprise
E29	44	San andres de sotavento	Owner		Commerce	None	4	2	3	5	4	4	5	5	5	4	4	5	4	3	5	5	5	5	5	4	4	5	5	4	4	5	4	Microenterprise
E30	45	Montería	Owner		Commerce	Partnerships for Innovation	4	4	4	4	4	3	4	4	4	4	5	4	4	4	4	5	4	5	4	5	5	4	4	4	4	4	4	Microenterprise
E31	46	Montería	CEO		Manufacturing	Futuriza	2	1	1	1	1	4	2	1	1	1	1	2	1	2	1	1	1	1	1	1	1	1	1	1	2	1	2	Microenterprise
E32	47	Montería	Manager		Service sector	Futuriza	5	5	5	5	5	3	4	5	5	5	4	5	4	5	5	5	5	5	5	5	5	5	5	5	4	5	5	Microenterprise
E33	48	Puerto libertador, cordoba	CEO		Commerce	None	5	4	5	5	5	5	5	5	5	5	5	3	4	4	4	5	5	5	4	5	4	4	4	4	3	4	4	Small enterprise
E34	50	Montería	Owner		Internet	None	5	5	4	5	5	4	5	4	5	4	4	4	4	4	5	5	5	5	5	5	5	5	5	5	4	5	4	Small enterprise
E35	52	Montería	Owner		Commerce	None	3	1	5	5	1	2	5	2	4	5	2	1	5	5	5	5	5	4	5	4	5	5	5	2	1	2	2	Small enterprise
E36	53	Montería	Owner		Service sector	None	5	3	4	3	4	4	4	3	4	4	4	4	3	4	4	4	4	3	4	3	3	3	3	3	4	4	4	Microenterprise
E37	55	Bogotá	Owner, Legal representative		Service sector	None	3	3	3	2	4	2	4	1	2	3	3	4	3	1	1	4	4	3	4	4	4	4	4	4	1	3	2	Microenterprise
E38	56	Cúcuta	Owner		Service sector	None	4	4	4	4	4	4	5	4	4	4	4	4	4	4	4	4	4	4	4	4	4	4	4	4	3	4	4	Medium enterprise
E39	57	Montería	CEO		Service sector	Futuriza	3	4	5	4	5	2	4	4	4	4	3	3	4	4	4	4	4	3	4	4	4	4	4	4	3	4	4	Microenterprise
E40	58	San Jacinto Bolivar	Legal representative		Social	Partnerships for Innovation	5	5	5	5	5	4	2	4	5	5	5	4	4	4	4	5	5	5	5	5	5	5	5	5	4	5	4	Microenterprise
E41	59	Cúcuta	Manager		Service sector	None	5	4	4	4	4	4	4	5	5	5	3	4	4	4	4	4	4	4	5	5	4	4	4	3	3	4	4	Medium enterprise
E42	60	Valencia	CEO		Commerce	None	5	5	5	5	5	1	5	5	1	5	5	2	5	5	4	5	5	5	5	5	5	5	5	5	5	5	5	Microenterprise
E43	61	Montería	Owner		Agricultural / Agro-industrial	None	3	3	4	3	3	3	4	2	3	4	2	3	3	4	5	2	5	5	5	3	3	3	3	1	1	2	3	Small enterprise
E44	62	Cartagena	CEO, Owner		Service sector	Entrepreneurial fund	5	5	4	5	5	5	5	5	5	5	4	4	5	5	4	5	5	5	5	5	5	5	5	5	4	5	4	Microenterprise
E45	63	Cerete	CEO		Commerce	None	3	4	4	4	3	2	4	4	4	4	3	3	3	3	3	4	3	3	4	4	4	4	4	4	4	3	3	Small enterprise
E46	64	Planeta Rica	Owner		Commerce	None	4	1	4	4	3	1	4	1	4	5	1	5	4	1	1	1	5	1	3	3	4	4	5	4	1	4	1	Microenterprise
E47	66	Medellín	Manager		Agricultural / Agro-industrial	None	4	3	2	4	2	4	1	2	4	3	3	4	2	4	5	1	2	4	3	5	2	3	4	2	3	2	2	Microenterprise
E48	67	Montería	Owner		Commerce	None	3	2	3	3	3	2	3	1	3	2	2	2	2	2	3	4	3	3	3	4	3	3	3	3	3	1	1	Microenterprise
E49	68	Medellín	Manager		Manufacturing	None	3	2	3	2	1	3	2	2	1	2	2	3	3	1	2	2	2	2	2	1	2	1	1	1	3	2	2	Medium enterprise
E50	69	Bogotá	Owner		Construction	None	5	1	4	5	3	1	5	3	5	4	2	3	4	3	4	3	5	4	4	5	4	5	5	2	3	4	2	Small enterprise
E51	70	Montería	Legal representative		Finnance and Insurance	None	4	2	4	5	5	5	4	3	4	5	5	2	5	5	4	3	4	5	4	3	2	4	3	3	5	4	5	Small enterprise
E52	71	Montería	Owner		Healthcare	None	5	4	4	5	4	5	5	5	4	5	2	4	4	5	5	5	5	4	5	4	4	3	4	3	3	4	3	Small enterprise
E53	73	Coveñas	Owner		Commerce	None	3	4	4	5	4	4	3	1	3	4	5	3	4	4	2	4	3	3	4	4	5	5	5	5	4	5	4	Microenterprise
E54	74	Montería	CEO, Owner, Manager, Legal representative		Food	None	5	5	4	4	4	3	3	5	5	4	3	3	3	3	5	5	5	5	4	5	5	5	5	3	1	3	3	Microenterprise
E55	75	Montería	CEO		Service sector	Futuriza, Partnerships for Innovation	4	4	4	4	4	2	3	4	4	4	4	4	4	4	4	4	4	4	4	5	4	4	4	4	4	4	4	Microenterprise
E56	80	Cucuta	Manager		Bar	None	5	5	5	5	5	4	4	4	4	4	3	4	4	3	5	4	5	4	5	4	4	5	4	5	4	3	4	Medium enterprise
E57	81	Montería	Owner, Manager		Commerce	None	4	4	4	4	1	1	3	2	3	2	1	3	3	3	3	3	3	2	3	3	3	1	2	2	2	2	2	Small enterprise
E58	83	Montería	Owner		Agricultural / Agro-industrial	None	4	4	4	4	5	4	5	3	5	3	3	4	3	3	4	2	5	5	5	4	4	4	4	5	3	4	3	Microenterprise
E59	84	Montería	CEO, Owner, Manager, Legal representative		Commerce	Productive Colombia	5	1	5	5	5	5	5	5	5	5	5	5	5	5	5	5	5	5	5	5	5	5	5	5	5	5	5	Small enterprise
E60	86	Montería	CEO		Cleaning products	Partnerships for Innovation	5	5	5	5	5	5	5	5	5	5	5	5	5	5	5	5	5	5	5	5	5	5	5	5	5	5	5	Microenterprise
E61	87	Montería	CEO, Owner, Legal representative		Information and communications technologies (ICT)	ALDEA, Productive Colombia	5	5	5	3	4	4	3	3	4	4	4	4	3	3	4	4	4	4	5	5	4	3	4	4	4	5	5	Microenterprise
E62	89	Cali	CEO, Legal representative		Commerce	ALDEA	4	4	4	4	4	3	4	3	3	2	2	2	4	4	4	4	4	4	3	2	2	3	3	3	2	2	2	Microenterprise
E63	90	Montería	Owner		Fast food	None	4	5	3	2	2	3	5	3	4	4	3	3	3	5	5	3	3	3	5	1	1	2	2	5	5	2	3	Microenterprise
E64	92	Montería	CEO, Manager		Food	None	3	4	3	3	5	4	4	5	4	4	4	4	4	4	4	4	4	4	4	4	4	4	5	4	3	4	3	Microenterprise
E65	93	Cereté Córdoba	Legal representative		Manufacturing	None	4	4	2	4	5	2	5	5	3	3	4	3	3	3	3	3	3	3	3	3	3	3	3	3	3	3	3	Microenterprise
E66	94	Tierralta	Owner		Commerce	None	3	4	4	4	5	4	5	5	4	4	1	4	4	4	5	5	5	4	4	4	3	3	4	4	4	4	3	Small enterprise
E67	95	CERETE CORDOBA	Owner, Manager, Legal representative		Service sector	None	5	4	4	4	4	4	4	4	4	4	4	3	4	4	4	5	5	5	5	5	5	5	5	5	5	3	3	Medium enterprise
E68	96	Montería	Legal representative		Commerce	None	3	3	4	4	4	4	4	3	4	4	3	3	3	3	4	4	4	5	5	4	4	4	4	3	3	3	3	Microenterprise
E69	97	Cereté	Manager		Commerce	None	4	3	4	4	3	3	4	4	3	4	3	3	4	4	3	3	3	4	3	4	3	2	3	3	2	3	3	Small enterprise
E70	98	Montería	Owner, Manager, Legal representative		Service sector	Programamos locales (Funding Program)	5	5	5	5	5	1	5	5	5	5	3	3	5	5	5	5	5	5	5	5	4	5	5	5	5	4	4	Microenterprise
E71	99	Montería	Owner		Commerce	None	5	5	5	5	5	5	5	1	5	5	5	5	5	5	5	5	5	5	5	5	5	5	5	5	5	5	5	Small enterprise
E72	100	Barranquilla	Owner		Commerce	None	5	5	5	5	5	4	4	4	4	4	4	4	4	4	4	4	4	5	5	4	4	4	4	4	5	5	4	Microenterprise
E73	101	Montería	Owner		Commerce	None	4	4	5	5	4	4	4	4	5	4	4	4	4	3	5	4	4	4	5	5	5	5	5	4	5	5	4	Small enterprise
E74	102	Cartagena	CEO		Transportation and logistics	None	4	4	4	5	5	3	5	5	4	3	3	4	4	1	4	2	5	3	3	4	2	3	4	1	1	1	1	Microenterprise
E75	103	Montería	Owner		Commerce	None	4	4	3	4	5	5	5	4	5	4	3	5	5	5	2	2	3	3	4	3	3	4	3	3	4	3	4	Microenterprise
E76	104	Montería	Legal representative		Service sector	Futuriza	5	3	5	3	4	1	4	5	5	5	4	5	4	2	4	4	5	4	4	4	3	3	3	4	2	4	3	Big enterprise
E77	106	Santa cruz de lorica	CEO, Legal representative		Agricultural / Agro-industrial	None	4	3	5	5	4	4	5	5	5	5	5	5	5	5	4	5	5	5	5	5	5	5	5	5	5	5	5	Microenterprise
E78	107	Villavicencio	Manager		Commerce	None	5	5	5	5	5	4	5	5	5	5	5	5	5	5	5	5	5	5	5	5	5	5	5	5	5	5	5	Big enterprise
E79	108	Montería	Legal representative		Agricultural / Agro-industrial	Futuriza	5	5	5	5	5	3	4	4	4	4	4	5	4	3	4	4	4	4	4	4	3	4	4	4	3	4	3	Microenterprise
E80	109	Cali	CEO		Service sector	None	5	4	3	4	5	4	5	5	4	4	5	5	4	4	4	5	5	4	4	4	4	4	4	5	5	4	3	Big enterprise
E81	110	Bogotá	CEO, Owner, Manager, Legal representative		Education	None	4	5	5	5	3	4	4	5	5	5	5	5	5	5	5	5	5	4	5	4	3	3	5	4	4	4	4	Medium enterprise
E82	111	Montería	CEO		Service sector	Productive Colombia, Futuriza	4	5	5	5	3	3	5	5	5	5	4	3	5	5	5	5	5	5	5	5	3	4	4	4	5	5	4	Small enterprise
E83	112	Montería	Manager		Transportation and logistics	None	5	4	5	4	5	4	5	4	4	4	3	3	4	4	4	5	4	3	4	4	4	4	3	4	3	4	3	Microenterprise
E84	113	Montería	Manager		Commerce	None	5	4	5	5	2	2	4	2	2	1	1	1	4	2	4	4	2	4	2	2	4	4	4	1	4	1	1	Microenterprise
E85	114	Montería	Owner		Commerce	None	4	4	4	5	4	4	4	5	4	5	4	5	4	3	4	5	4	5	4	4	4	4	4	4	5	4	4	Small enterprise
