# Supplementary material for: CEO narcissism and its influence on innovation capabilities of micro, small, and medium-sized enterprises: An empirical study in the Colombian context
Source: PLoS One. 2026 May 11;21(5):e0341491. doi: 10.1371/journal.pone.0341491 (PMC13160318; doi:10.1371/journal.pone.0341491)
Supplement: S1 File — Negative.csv, which shows, for each question of the NPI questionnaire, whether it is negative (and therefore should be inverted) or not Narcissism and Innovation Capabilities Source Code.R, which contains the source code in R (version 4.3.0 (2023-04-21 ucrt)) used to conduct the analysis methods version 4.3.0 (2023-04-21 ucrt). (ZIP) [file pone.0341491.s001.zip › Narcissism and Innovation Capabilities Source Code.R]

###################################################### NPI
#Calling libraries
library(psych); library(GPArotation); library(lavaan); library("corrplot")

#Loading dataset
npi_data<- read.csv("npi40_responses.csv")

Negative <- read.csv("Negative.csv")

npi_data[ , Negative == "No"] <- 7 - npi_data[ , Negative == "No"]

# Bartlett’s Test of Sphericity
cortest.bartlett(cor(npi_data), n = nrow(npi_data))

# Kaiser-Meyer-Olkin (KMO) Measure of Sampling Adequacy
KMO(npi_data)$MSA

#Parallel Analysis
fa.parallel(npi_data, fa = "both", fm = "pa", n.iter = 100)

#Exploratory Factor Analysis (EFA)
efa_result <- fa(npi_data, nfactors = 6, rotate = "oblimin", fm = "pa")

#Print factor loadings
print(efa_result$loadings, cutoff = 0.4)

# View the factor correlation matrix
efa_result$Phi  # How factors correlate

# View the structure matrix (item-factor correlations)
efa_result$Structure

# View the communalities
efa_result$communality

# Ploting Factor Analysis Diagram
fa.diagram(efa_result)

#Classifying items into factors 
authority_items <- c("NAR07","NAR13","NAR15","NAR20","NAR30","NAR37","NAR38")
exhibitionism_items <- c("NAR08","NAR09","NAR10","NAR11","NAR34","NAR40")
superiority_items <- c("NAR19", "NAR29")
vanity_items <- c("NAR04", "NAR05")
exploitativeness_items <- c("NAR06","NAR17","NAR21","NAR32","NAR33","NAR35",
                            "NAR36")
Leadership_items <- c("NAR01","NAR14","NAR18","NAR26","NAR27")

#Adding factors to the original dataset
npi_data$Authority <- rowMeans(npi_data[, authority_items], na.rm = TRUE)
npi_data$Exhibitionism <- rowMeans(npi_data[, exhibitionism_items], na.rm=TRUE)
npi_data$Superiority <- rowMeans(npi_data[, superiority_items], na.rm = TRUE)
npi_data$Vanity <- rowMeans(npi_data[, vanity_items], na.rm = TRUE)
npi_data$Exploitativeness <- rowMeans(npi_data[, exploitativeness_items], 
                                      na.rm = TRUE)
npi_data$Leadership <- rowMeans(npi_data[, Leadership_items], na.rm = TRUE)

#Cronbach's alpha Testing 
alpha(npi_data[, authority_items], check.keys = TRUE)$total$raw_alpha
alpha(npi_data[, exhibitionism_items], check.keys = TRUE)$total$raw_alpha
alpha(npi_data[, superiority_items], check.keys = TRUE)$total$raw_alpha
alpha(npi_data[, vanity_items], check.keys = TRUE)$total$raw_alpha
alpha(npi_data[, exploitativeness_items], check.keys = TRUE)$total$raw_alpha
alpha(npi_data[, Leadership_items], check.keys = TRUE)$total$raw_alpha

#Confirmatory Factor Analysis with Lavaan
npi_model <- '
   Authority     =~ NAR07 + NAR13 + NAR15 + NAR20 + NAR30 + NAR37 + NAR38
  Exhibitionism =~ NAR08 + NAR09 + NAR10 + NAR11 + NAR34 + NAR40
  Superiority   =~ NAR19 + NAR29
  Vanity        =~ NAR04 + NAR05
  Exploitativeness =~ NAR06 + NAR17 + NAR21 + NAR32 + NAR33 + NAR35 + NAR36
  Leadership =~ NAR01 + NAR14 + NAR18 + NAR26 + NAR27
'

npi_data_cfa <- npi_data[, !names(npi_data) %in% c(
  "Exhibitionism", "Authority", "Exploitativeness", 
  "Leadership", "Vanity", "Superiority"
)]

cfa_result <- cfa(model = npi_model, data = npi_data_cfa, estimator = "MLR")

summary(cfa_result, fit.measures = TRUE, standardized = TRUE)

npi_model_refined <- '
  Authority =~ NAR07 + NAR13 + NAR20 + NAR30
  Exhibitionism =~ NAR08 + NAR10 + NAR11
  Superiority =~ NAR19 + NAR29
  Vanity =~ NAR04 + NAR05
  Exploitativeness =~ NAR17 + NAR21 + NAR33 + NAR36
  Leadership =~ NAR14 + NAR18 + NAR27
'
cfa_result_refined <- cfa(model = npi_model_refined, data = npi_data_cfa, 
                          estimator = "MLR")

summary(cfa_result_refined, fit.measures = TRUE, standardized = TRUE)

#Re-computing Factors
authority_items <- c("NAR07", "NAR13", "NAR20", "NAR30")
exhibitionism_items <- c("NAR08", "NAR10", "NAR11")
superiority_items <- c("NAR19", "NAR29")
vanity_items <- c("NAR04", "NAR05")
exploitativeness_items <- c("NAR17", "NAR21", "NAR33", "NAR36")
leadership_items <- c("NAR14", "NAR18", "NAR27")
npi_data$Authority <- rowMeans(npi_data[, authority_items], na.rm = TRUE)
npi_data$Exhibitionism <- rowMeans(npi_data[, exhibitionism_items], na.rm=TRUE)
npi_data$Superiority <- rowMeans(npi_data[, superiority_items], na.rm = TRUE)
npi_data$Vanity <- rowMeans(npi_data[, vanity_items], na.rm = TRUE)
npi_data$Exploitativeness <- rowMeans(npi_data[, exploitativeness_items], 
                                      na.rm = TRUE)
npi_data$Leadership <- rowMeans(npi_data[, leadership_items], na.rm = TRUE)

# Create revised summary table
factor_summary_original <- data.frame(
  Factor = c("Authority", "Exhibitionism", "Superiority", "Vanity",
             "Exploitativeness", "Leadership"),
  Items = c(
    paste(authority_items, collapse = ", "),
    paste(exhibitionism_items, collapse = ", "),
    paste(superiority_items, collapse = ", "),
    paste(vanity_items, collapse = ", "),
    paste(exploitativeness_items, collapse = ", "),
    paste(leadership_items, collapse = ", ")
  ),
  Cronbach_Alpha = c(
    round(alpha(npi_data[, authority_items], check.keys = TRUE)$total$raw_alpha,3),
    round(alpha(npi_data[, exhibitionism_items], check.keys = TRUE)$total$raw_alpha,3),
    round(alpha(npi_data[, superiority_items], check.keys = TRUE)$total$raw_alpha,3),
    round(alpha(npi_data[, vanity_items], check.keys = TRUE)$total$raw_alpha,3),
    round(alpha(npi_data[, exploitativeness_items], check.keys = TRUE)$total$raw_alpha,3),
    round(alpha(npi_data[, leadership_items], check.keys = TRUE)$total$raw_alpha,3)
  ),
  Num_Items = c(length(authority_items),length(exhibitionism_items),
                length(superiority_items),length(vanity_items),
                length(exploitativeness_items),length(leadership_items)),
  Included_in_CFA = rep("Yes", 6)
)

print(factor_summary_original)


################################################################ Inno. Capab.
#loading data
Inn_data_raw <- read.csv("Inn_Data.csv")

#Keeping items values
Inn_data <- Inn_data_raw[ , 8:34]

# Inn_model <- '
#  Product.Innovation =~ Prod1 + Prod3 + Prod4 + Prod5
#  Process.Innovation =~ Proc2 + Proc3
#  Organizational.Innovation =~ Org1 + Org2 + Org3
#  Marketing.Innovation =~ Mark1 + Mark2 + Mark3 + Mark4
#  Innovation.Culture =~ Cult1 + Cult2 + Cult3 + Cult4 + Cult5
#  Resources.for.Innovation =~ Res1+Res2+Res3+Res4+Res5+Res6+Res7+Res8+Res9
# '
# cfa_Inn <- cfa(model = Inn_model, data = Inn_data, estimator = "MLR")

Inn_model <- '
 Product.Innovation =~ Prod1 + Prod3 + Prod4 + Prod5
 Process.Innovation =~ Proc2 + Proc3
 Organizational.Innovation =~ Org1 + Org2 + Org3
 Marketing.Innovation =~ Mark1 + Mark2 + Mark3 + Mark4
 Innovation.Culture =~ Cult2 + Cult3 + Cult4 + Cult5
 Resources.for.Innovation =~ Res1+Res2+Res3+Res4+Res5+Res6+Res7+Res8
'
cfa_Inn <- cfa(model = Inn_model, data = Inn_data, estimator = "MLR")

summary(cfa_Inn, fit.measures = TRUE, standardized = TRUE)

Product.Innovation <- Inn_data[, c("Prod1", "Prod3", "Prod4", "Prod5")]
Process.Innovation <- Inn_data[, c("Proc2", "Proc3")]
Organizational.Innovation <- Inn_data[, c("Org1", "Org2", "Org3")]
Marketing.Innovation <- Inn_data[, c("Mark1", "Mark2", "Mark3", "Mark4")]
Innovation.Culture <- Inn_data[, c("Cult1", "Cult2", "Cult3", "Cult4", "Cult5")]
Resources.for.Innovation <- Inn_data[, c("Res1","Res2","Res3","Res4","Res5",
                                         "Res6","Res7","Res8","Res9")]

# Cronbach's alpha
alpha(Product.Innovation, check.keys = TRUE)$total$raw_alpha
alpha(Process.Innovation, check.keys = TRUE)$total$raw_alpha
alpha(Organizational.Innovation, check.keys = TRUE)$total$raw_alpha
alpha(Marketing.Innovation, check.keys = TRUE)$total$raw_alpha
alpha(Innovation.Culture, check.keys = TRUE)$total$raw_alpha
alpha(Resources.for.Innovation, check.keys = TRUE)$total$raw_alpha

Inn_data$Product.Innovation <- rowMeans(Inn_data[,c("Prod1","Prod4","Prod3",
                                                    "Prod5")])

Inn_data$Process.Innovation <- rowMeans(Inn_data[,c("Proc2","Proc3")])

Inn_data$Organizational.Innovation <- rowMeans(Inn_data[,c("Org1","Org2",
                                                           "Org3")])

Inn_data$Marketing.Innovation <- rowMeans(Inn_data[,c("Mark1","Mark2","Mark3",
                                                      "Mark4")])

Inn_data$Innovation.Culture <- rowMeans(Inn_data[,c("Cult1","Cult2","Cult3",
                                                    "Cult4","Cult5")])


Inn_data$Resources.for.Innovation <- rowMeans(Inn_data[,c("Res1","Res2","Res3",
                                  "Res4","Res5","Res6","Res7","Res8","Res9")])

# Inn_data$Product.Innovation <- rowMeans(Inn_data[,grepl("Prod",colnames(Inn_data))])

# Inn_data$Process.Innovation <- rowMeans(Inn_data[,grepl("Proc",colnames(Inn_data))])
# 
# Inn_data$Organizational.Innovation <- rowMeans(Inn_data[,grepl("Org",colnames(Inn_data))])
# 
# Inn_data$Marketing.Innovation <- rowMeans(Inn_data[,grepl("Mark",colnames(Inn_data))])
# 
# Inn_data$Innovation.Culture <- rowMeans(Inn_data[,grepl("Cult",colnames(Inn_data))])
# 
# 
# Inn_data$Resources.for.Innovation <- rowMeans(Inn_data[,grepl("Res",colnames(Inn_data))])

Data_Factors <- cbind(npi_data[ , (ncol(npi_data)-5):ncol(npi_data)], 
                      Inn_data[ , (ncol(Inn_data)-5):ncol(Inn_data)])


############################################ Factor-wise Correlation Analysis
cor.mtest <- function(mat, ...) {
  mat <- as.matrix(mat)
  n <- ncol(mat)
  p.mat<- matrix(NA, n, n)
  diag(p.mat) <- 0
  for (i in 1:(n - 1)) {
    for (j in (i + 1):n) {
      tmp <- cor.test(mat[, i], mat[, j], method = "pearson", ...)
      p.mat[i, j] <- p.mat[j, i] <- tmp$p.value
    }
  }
  colnames(p.mat) <- rownames(p.mat) <- colnames(mat)
  p.mat
}
corMat=cor(Data_Factors, method="pearson")
temp <- is.na(corMat)
corMat[temp] <- as.numeric(0)
p.mat <- cor.mtest(Data_Factors)
corrplot(corMat, type = "upper", order = "original", p.mat = p.mat, 
         sig.level = 0.05, pch.cex = 1.1, cl.cex = 0.7, tl.cex = 0.7)

tiff("Fig 1.tiff",
     width = 7, height = 6, units = "in",
     res = 600, compression = "lzw")

corrplot(corMat,
         type = "upper",
         order = "original",
         p.mat = p.mat,
         sig.level = 0.05,
         pch.cex = 1.1,
         cl.cex = 0.7,
         tl.cex = 0.7)

dev.off()

#################################### Innovation Capabilities Factor-wise ANOVAs
ANOVA.Product.Innovation <- aov(Product.Innovation ~ (Authority + Exhibitionism + 
   Superiority + Vanity + Exploitativeness + Leadership)^2, data = Data_Factors)
summary(ANOVA.Product.Innovation)

ANOVA.Process.Innovation <- aov(Process.Innovation ~ (Authority + Exhibitionism + 
  Superiority + Vanity + Exploitativeness + Leadership)^2, data = Data_Factors)
summary(ANOVA.Process.Innovation)

ANOVA.Organizational.Innovation <- aov(Organizational.Innovation ~ (Authority + 
     Exhibitionism + Superiority + Vanity + Exploitativeness + Leadership)^2, 
     data = Data_Factors)
summary(ANOVA.Organizational.Innovation)

ANOVA.Marketing.Innovation <- aov(Marketing.Innovation ~ (Authority + 
      Exhibitionism + Superiority + Vanity + Exploitativeness + Leadership)^2, 
      data = Data_Factors)
summary(ANOVA.Marketing.Innovation)

ANOVA.Innovation.Culture <- aov(Innovation.Culture ~ (Authority + Exhibitionism + 
   Superiority + Vanity + Exploitativeness + Leadership)^2, data = Data_Factors)
summary(ANOVA.Innovation.Culture)

ANOVA.Resources.for.Innovation <- aov(Resources.for.Innovation ~ (Authority + 
      Exhibitionism + Superiority + Vanity + Exploitativeness + Leadership)^2, 
      data = Data_Factors )
summary(ANOVA.Resources.for.Innovation)

#Effect Size
library(effectsize)
eta_squared(ANOVA.Product.Innovation)
eta_squared(ANOVA.Process.Innovation)
eta_squared(ANOVA.Organizational.Innovation)
eta_squared(ANOVA.Marketing.Innovation)
eta_squared(ANOVA.Innovation.Culture)
eta_squared(ANOVA.Resources.for.Innovation)
