# Supplementary material for: CEO narcissism and its influence on innovation capabilities of micro, small, and medium-sized enterprises: An empirical study in the Colombian context
Source: PLoS One. 2026 May 11;21(5):e0341491. doi: 10.1371/journal.pone.0341491 (PMC13160318; doi:10.1371/journal.pone.0341491)
Supplement: S1 File — Negative.csv, which shows, for each question of the NPI questionnaire, whether it is negative (and therefore should be inverted) or not Narcissism and Innovation Capabilities Source Code.R, which contains the source code in R (version 4.3.0 (2023-04-21 ucrt)) used to conduct the analysis methods version 4.3.0 (2023-04-21 ucrt). (ZIP) [file pone.0341491.s001.zip › npi40_responses.csv]

NAR01	NAR02	NAR03	NAR04	NAR05	NAR06	NAR07	NAR08	NAR09	NAR10	NAR11	NAR12	NAR13	NAR14	NAR15	NAR16	NAR17	NAR18	NAR19	NAR20	NAR21	NAR22	NAR23	NAR24	NAR25	NAR26	NAR27	NAR28	NAR29	NAR30	NAR31	NAR32	NAR33	NAR34	NAR35	NAR36	NAR37	NAR38	NAR39	NAR40
5	4	4	4	5	5	3	6	5	6	4	6	6	6	5	4	5	6	6	6	4	6	6	6	6	6	6	6	6	3	6	6	6	6	6	6	6	3	6	6
6	4	6	4	5	6	3	6	5	6	5	4	3	5	3	3	5	4	3	4	5	4	3	4	5	4	5	3	3	3	5	4	5	6	4	5	1	2	4	5
5	4	5	5	5	6	4	6	5	6	6	5	3	4	2	2	5	6	5	3	5	6	6	6	5	6	6	4	6	2	6	6	5	6	6	5	6	1	5	6
4	3	3	3	4	4	3	6	4	5	5	5	3	3	2	3	4	4	2	2	4	3	4	3	2	4	4	4	2	2	3	3	4	6	3	4	3	2	3	4
5	4	4	5	5	4	4	6	6	6	5	5	6	5	4	5	5	5	6	5	6	6	4	5	5	5	4	5	5	4	5	5	6	5	5	5	5	6	4	5
5	3	3	4	3	5	4	6	5	5	4	3	2	5	3	3	4	5	4	4	4	5	4	4	5	5	4	3	3	4	4	5	5	5	3	4	4	3	4	4
4	3	1	4	3	5	3	6	6	5	4	3	2	4	2	2	3	2	5	2	2	4	2	4	1	4	3	4	5	3	3	1	2	6	1	3	4	1	2	6
6	2	5	5	5	5	2	6	5	6	5	3	2	6	2	4	6	6	4	2	4	5	5	4	1	3	3	6	4	3	5	3	6	6	3	6	6	3	3	6
5	4	6	5	5	6	1	6	6	6	6	6	5	5	1	6	5	1	4	1	2	3	3	6	6	3	5	2	5	1	2	5	6	6	3	6	1	1	3	6
5	1	4	4	6	5	1	6	6	6	6	1	1	1	1	1	5	3	1	1	6	3	5	5	6	6	3	6	1	1	1	1	3	6	2	3	2	1	3	6
4	2	2	5	6	5	3	6	6	6	6	3	3	4	2	3	4	4	3	2	5	3	4	4	3	4	3	4	3	3	3	3	5	6	4	6	3	3	3	5
4	5	3	4	4	5	2	6	5	6	4	3	2	2	1	2	2	3	3	2	3	5	5	5	4	3	4	3	2	1	6	4	4	6	4	3	3	2	4	6
2	2	3	5	2	3	1	3	1	2	4	1	1	3	2	4	2	3	2	3	2	4	3	2	2	1	1	1	2	1	4	1	1	3	1	3	1	1	1	3
5	5	4	5	1	4	5	6	6	6	6	6	5	5	5	4	6	6	6	5	6	6	5	6	6	6	6	6	6	5	5	5	6	6	5	6	5	2	5	5
4	6	6	6	6	5	5	5	6	5	5	5	5	5	6	5	6	5	5	5	5	6	6	6	6	5	5	5	4	4	6	5	6	4	6	6	5	5	5	5
4	2	5	3	4	4	2	5	4	6	5	1	1	2	1	1	4	3	1	2	6	5	1	1	6	6	2	1	1	1	4	3	3	6	3	3	3	3	3	3
5	4	5	5	5	6	6	4	5	5	5	6	6	6	5	5	4	5	5	6	6	5	5	6	5	5	6	5	6	5	6	5	4	5	4	6	5	5	4	6
5	5	4	5	5	4	3	6	6	6	6	5	5	6	4	5	6	6	5	6	5	5	5	5	4	5	5	4	5	4	6	4	4	6	4	6	5	5	5	6
2	2	2	4	1	3	1	6	4	5	3	5	1	3	1	1	6	1	6	1	5	3	1	6	6	2	2	5	6	1	5	3	5	2	2	3	5	1	3	3
6	2	4	4	4	6	2	5	4	5	5	6	3	3	4	3	5	5	5	3	4	4	4	2	5	2	4	3	4	2	5	4	5	5	3	5	3	3	5	4
2	2	3	1	1	1	1	3	2	3	2	1	1	3	2	1	2	3	2	1	1	2	2	1	2	2	1	1	2	2	3	1	2	4	1	2	2	1	1	4
5	2	2	5	2	2	1	5	4	5	4	4	1	3	1	2	4	2	2	1	5	4	2	3	4	4	5	2	2	1	1	5	4	5	4	4	2	1	3	4
6	3	1	5	3	3	2	6	6	6	6	1	1	2	2	3	5	5	5	1	6	6	5	5	4	5	5	6	5	3	5	5	6	6	5	5	5	1	1	6
6	3	4	4	5	4	3	6	4	6	4	6	1	6	2	5	6	6	4	3	3	4	4	2	5	6	5	3	4	3	2	6	6	5	5	6	6	2	4	5
4	3	3	4	2	4	1	6	6	5	4	2	1	4	1	2	4	4	2	1	5	4	2	2	6	5	4	4	3	1	3	4	4	6	4	5	5	1	1	5
5	1	5	3	3	5	1	6	6	5	4	3	1	1	1	2	5	4	3	1	5	4	4	3	3	2	5	4	2	1	4	4	5	5	4	4	3	1	1	3
5	6	3	4	2	4	1	6	6	5	5	2	2	5	1	3	6	6	3	2	3	2	4	4	2	5	1	2	2	1	5	2	3	5	1	1	2	1	1	4
4	2	4	3	3	4	2	4	2	4	4	2	1	5	1	1	5	1	1	1	4	4	4	4	4	4	3	3	3	1	4	4	4	6	1	4	4	1	4	4
6	4	6	2	3	6	2	6	6	5	4	2	2	1	1	5	5	5	5	5	6	5	2	5	4	4	1	4	4	1	4	5	6	6	4	6	1	1	4	6
5	3	5	2	2	4	3	5	4	5	5	4	5	4	2	5	5	4	4	2	6	4	4	4	2	5	4	5	4	3	4	2	4	5	4	5	2	2	5	4
5	3	5	5	3	5	3	6	5	6	5	3	2	6	1	2	6	5	5	3	6	4	6	3	6	6	6	6	6	4	5	4	6	6	5	6	6	3	4	6
6	3	3	3	3	1	1	6	6	6	5	4	3	1	1	4	5	3	6	1	6	4	6	4	4	4	1	6	6	1	3	4	6	6	1	6	2	1	6	6
5	4	6	5	4	5	3	6	4	5	5	2	1	2	2	1	6	2	2	2	5	4	5	5	5	4	4	5	3	2	4	3	6	6	4	4	2	1	2	5
5	2	5	4	4	4	3	6	5	5	5	3	1	5	2	5	6	5	3	2	4	4	4	4	5	4	4	3	3	3	5	4	5	6	3	5	3	2	5	5
5	1	1	4	1	3	1	6	4	5	5	1	1	5	1	3	6	1	1	1	1	1	3	4	3	4	1	2	3	1	4	1	4	6	1	3	1	1	1	6
4	2	6	4	2	5	2	6	4	4	5	3	5	3	3	5	4	3	4	2	5	5	6	2	5	5	4	2	4	3	5	4	4	6	4	3	3	2	5	4
5	4	4	4	4	4	4	5	5	5	4	4	3	3	3	3	5	3	4	4	4	4	4	3	2	4	2	4	4	3	4	4	5	5	3	5	4	3	3	5
6	2	2	5	4	5	3	6	6	6	6	4	2	1	1	3	5	4	5	2	6	6	4	2	3	4	4	4	5	2	5	3	6	6	3	6	4	2	3	6
4	2	3	4	3	4	4	4	3	4	4	4	4	2	2	2	5	3	2	2	5	3	3	4	2	4	4	4	2	2	4	4	4	4	4	4	2	2	2	4
6	1	1	1	3	5	1	6	5	5	5	3	1	1	1	4	4	3	2	1	3	2	2	1	3	3	3	2	4	1	1	2	6	6	5	6	4	1	3	5
5	4	4	4	4	5	3	6	6	6	6	4	3	4	3	4	5	4	4	4	5	5	5	4	6	4	4	4	4	3	5	4	6	6	4	6	6	4	4	6
1	1	1	1	1	6	1	6	6	6	6	1	1	5	1	1	6	6	1	1	6	1	5	6	1	6	5	6	2	1	2	5	6	6	6	6	6	1	1	6
5	2	4	4	5	5	2	6	6	6	6	2	1	1	1	1	5	2	1	1	6	1	3	4	5	5	1	1	1	1	1	1	3	6	2	3	4	1	1	3
1	5	1	5	1	6	1	6	2	5	3	2	1	1	1	1	6	1	1	1	6	5	3	5	2	2	2	6	2	1	6	5	6	2	2	2	1	1	1	3
5	3	3	4	2	3	2	5	4	4	4	2	2	2	2	3	4	4	2	2	5	4	3	1	3	3	3	4	2	1	6	2	3	5	3	3	3	2	4	5
5	6	4	5	5	4	1	5	4	6	5	4	3	2	1	3	5	3	5	1	5	4	4	5	5	3	5	2	3	1	3	5	5	6	6	6	4	1	4	3
3	4	4	5	2	2	4	5	6	6	5	6	2	5	6	4	5	1	4	1	5	3	5	2	4	2	3	5	5	3	6	5	6	5	5	4	2	5	4	5
4	5	5	4	4	3	3	6	4	4	4	3	3	3	4	3	5	3	4	3	4	4	3	4	3	3	3	3	4	2	4	2	3	5	3	3	2	1	3	5
6	4	2	4	5	5	2	6	6	6	6	2	2	2	1	4	6	4	2	1	6	4	5	4	5	5	2	2	2	1	5	5	6	6	4	5	1	1	1	2
4	6	3	2	5	5	3	6	6	6	5	5	2	2	1	5	5	3	5	2	6	5	4	3	3	5	3	2	5	3	6	5	5	6	5	5	5	1	5	5
6	6	5	5	5	6	5	5	6	6	5	4	5	4	2	3	4	3	4	3	1	4	5	5	4	4	5	6	4	4	4	5	6	5	5	4	4	4	1	5
6	1	1	4	5	6	5	6	6	6	6	5	5	5	4	4	5	6	5	5	5	6	6	4	3	6	4	4	5	4	4	4	4	5	4	6	6	3	3	6
4	5	5	6	4	5	5	5	4	5	6	5	5	3	4	3	3	3	6	3	3	6	5	6	5	6	5	4	6	4	6	4	6	5	5	3	4	4	5	6
3	4	2	2	1	5	2	5	3	4	4	5	1	5	1	1	6	4	4	3	4	5	4	2	5	3	3	3	3	2	3	3	4	4	4	4	3	2	2	3
5	3	4	4	4	4	1	5	4	5	5	2	2	4	2	3	4	3	3	2	5	4	4	4	4	4	4	4	4	2	3	3	4	4	4	3	3	2	3	5
5	6	6	5	3	4	3	5	6	5	6	6	5	4	1	4	4	4	3	3	4	3	5	4	5	4	5	4	2	4	5	3	3	5	5	3	5	3	5	5
4	3	3	3	3	4	3	6	4	5	4	4	3	4	1	2	4	3	1	2	4	3	3	3	4	4	4	4	3	3	2	3	5	5	5	5	3	3	3	4
5	2	4	5	3	5	4	6	5	5	4	3	4	3	2	3	4	5	4	4	5	5	4	4	3	2	4	3	4	4	4	5	5	6	4	5	3	2	5	5
6	3	3	6	6	6	6	6	6	6	6	6	6	6	1	5	6	6	1	3	6	6	6	4	6	6	6	5	4	5	6	5	6	5	5	6	6	2	6	6
6	1	4	6	6	6	1	6	6	6	6	4	1	6	1	4	6	6	1	1	5	5	6	5	6	4	6	6	1	1	4	5	6	6	6	6	1	1	6	6
5	2	5	4	5	5	2	6	5	5	6	4	4	5	3	4	6	6	4	2	6	6	5	6	6	6	6	2	3	5	6	6	6	6	6	5	2	6	5	5
5	4	6	5	2	2	3	6	6	5	5	5	4	5	5	5	5	5	5	4	4	4	3	5	5	5	6	5	5	4	5	5	5	5	5	5	4	3	4	5
5	5	4	4	4	3	4	3	4	5	5	6	5	1	2	3	2	2	2	4	3	4	2	3	5	5	6	5	3	3	2	1	3	3	2	3	3	1	1	5
5	2	4	2	4	4	2	6	5	5	5	4	3	3	1	3	4	3	2	1	5	4	4	4	3	3	4	5	3	1	4	4	5	5	4	4	2	1	2	5
4	2	4	2	6	5	2	5	3	4	4	4	2	6	1	1	6	3	3	3	5	4	4	4	4	2	4	3	3	2	3	4	6	6	4	4	3	2	2	4
4	4	5	5	4	5	3	6	6	6	6	4	2	2	1	4	5	4	4	4	5	5	5	4	4	5	5	6	4	2	6	4	6	5	3	6	3	1	2	6
6	3	4	6	3	3	3	6	6	6	6	4	2	6	1	3	3	4	1	1	6	6	3	2	1	6	4	3	2	3	3	3	4	4	1	4	3	2	6	6
3	2	2	2	2	5	1	6	6	5	5	2	1	5	1	3	5	3	5	2	5	6	4	5	4	3	3	2	5	2	5	2	4	5	4	4	5	5	3	5
3	3	2	3	3	3	2	6	4	4	4	4	2	3	2	3	4	4	2	2	3	3	3	3	4	4	4	3	2	2	3	4	4	6	2	4	2	2	3	3
5	3	4	3	3	3	4	4	4	3	4	3	3	3	3	3	4	3	3	2	2	2	3	3	2	3	2	2	3	3	3	3	2	3	2	3	2	3	2	3
5	5	4	4	5	5	1	6	3	6	5	3	5	5	1	5	5	5	3	2	5	2	5	5	5	5	6	5	1	5	5	5	5	5	5	3	1	1	5	5
5	5	5	5	5	5	3	5	5	5	5	5	1	3	1	1	4	4	3	4	5	5	5	3	5	3	5	4	2	2	5	4	5	5	4	6	3	3	6	6
5	3	6	2	1	3	5	4	5	5	3	4	5	4	3	5	5	4	5	5	5	6	3	4	5	5	5	3	5	5	6	4	5	5	5	5	6	5	4	6
3	6	4	3	4	3	1	4	1	2	4	2	2	1	1	2	2	2	2	1	2	4	1	4	3	2	1	1	2	1	1	3	2	5	3	2	1	1	1	1
4	3	4	3	4	4	2	6	5	4	4	4	5	4	5	3	4	5	4	5	6	3	5	5	4	5	5	5	4	5	5	5	4	5	4	4	3	5	4	5
4	1	1	1	3	1	1	6	5	5	5	2	1	1	1	1	4	1	1	1	3	3	3	3	3	2	3	2	2	5	3	2	4	5	2	4	2	1	1	5
6	4	2	5	2	5	1	6	2	6	3	6	1	5	1	3	5	6	5	1	4	1	4	1	5	4	6	6	6	1	3	1	6	6	3	5	5	3	1	6
4	1	3	4	3	4	1	6	6	6	6	5	1	3	1	3	6	3	5	2	4	4	3	6	3	4	3	3	6	4	1	5	5	5	5	5	6	1	4	5
4	4	3	4	4	5	3	6	6	6	5	4	3	3	2	4	4	6	3	3	5	5	4	3	5	4	6	4	3	3	3	4	5	5	5	4	5	4	6	6
5	3	5	3	3	4	3	6	5	6	5	2	1	3	1	3	6	6	5	5	6	5	4	6	5	5	3	5	5	3	4	4	5	6	1	5	5	3	3	5
5	2	4	3	5	5	4	6	3	5	5	4	2	1	2	5	5	4	3	1	6	5	3	2	4	3	5	4	2	1	6	4	6	6	4	5	2	1	5	4
6	1	4	2	1	5	2	6	3	4	4	3	4	2	1	5	3	6	3	1	1	2	3	6	3	2	2	6	2	2	4	2	3	2	3	3	3	1	1	4
5	4	6	1	1	5	3	5	6	6	5	3	4	1	1	5	5	6	1	3	4	4	3	5	5	1	1	3	1	1	1	3	6	6	1	6	3	1	1	1
2	2	3	1	1	1	1	6	6	6	5	1	5	2	5	5	2	5	2	1	2	2	2	5	5	5	2	2	3	3	2	2	5	6	2	5	6	1	1	6
5	5	6	5	4	4	5	6	4	5	5	6	4	4	5	5	6	5	5	3	5	5	5	5	6	6	5	5	6	5	5	5	6	5	5	6	6	6	5	4
